# Supplementary material for: Unveiling the role of interleukin-13 in liver fibrosis of chronic hepatitis B patients: Development of a predictive model
Source: PLoS One. 2026 Mar 23;21(3):e0344791. doi: 10.1371/journal.pone.0344791 (PMC13008083; doi:10.1371/journal.pone.0344791)
Supplement: S2 Table — Available at https://doi.org/10.6084/m9.figshare.28388003.v1. (XLSX) [file pone.0344791.s002.xlsx]

## Sheet: Sheet1
Patient Number	Age (Years)	Sex (1 = Male, 0= Female)	Platelets (x 10^9/ dL)	IL-13 (pg/ mL)	LSM (kPa)
1	24	1	22.4	0.12	16.3
2	26	1	20	4.05	6.8
3	49	1	24.2	0.4	12.5
4	53	1	20.7	4.11	3.7
5	20	0	34.6	0.36	4.9
6	20	1	22.5	2.26	6.1
7	31	1	32.1	1.08	4.3
8	51	0	21.4	3.58	4.1
9	48	1	25	0.58	8.8
10	43	0	21.7	1.14	12.8
11	39	1	26.8	3.02	12
12	54	1	20.4	0.29	8.6
13	29	1	32.6	0.56	4.1
14	25	1	26.9	1.66	6.7
15	28	1	22.4	4.75	5.8
16	28	1	23.9	2.69	4.6
17	43	1	26.2	0.51	7.4
18	44	1	21.1	1.8	7.1
19	36	1	18.9	2.42	6.8
20	25	1	26	4.19	6.9
21	49	1	15.8	0.44	8.4
22	39	1	25.9	4.33	6.1
23	51	1	17.6	0.74	5.1
24	39	1	19.8	2.76	6.6
25	48	1	18.5	1.09	8.6
26	47	1	29.7	0.35	5.6
27	46	1	23.4	0.32	7.5
28	29	1	16.6	1.51	7.3
29	30	0	29.7	1.66	5.6
30	38	1	20	6.64	9.4
31	38	0	20.2	1.8	4.6
32	47	1	21.2	2.07	13.6
33	75	0	21.2	0.82	5.7
34	41	0	22.2	2.31	5.1
35	54	0	21.9	1.11	5.7
36	23	0	23.3	0.51	6.1
37	30	0	47.5	0.67	6
38	49	1	23.5	0.61	12.9
39	30	1	35.6	0.4	7.1
40	38	0	32.6	1.91	9.4
41	30	0	35.3	0.3	7.3
42	46	1	18	0.13	7.1
43	71	1	21.7	0.1	12.9
44	42	1	19.4	3.92	7.8
45	55	0	22.3	3.65	3.8
46	25	0	29.3	4.94	3.4
47	50	0	31.3	4.56	7.1
48	22	0	40.4	5.86	5.3
49	62	1	28.7	6.1	10.2
50	22	0	32	4.56	5.6
51	37	1	31.7	5.19	8
52	20	0	33.9	4.07	4.2
53	27	0	29.7	1.76	4
54	32	0	29.5	0.87	3.8
55	49	0	40.8	4.81	3.7
56	43	0	25.4	3.39	4.2
57	49	1	20.2	2.87	14.1
58	56	0	29.2	5.54	8.9
59	52	1	20.4	3.11	12
60	34	0	21.1	6.43	4.9
61	49	0	40.2	4.68	6.1
62	56	0	22.1	5.91	20.2
63	53	0	29.1	6.02	9.9
64	72	0	22.7	7.38	19.1
65	60	1	22.5	2.4	8
66	43	1	19	3.86	11.2
67	39	1	37.9	5.37	8
68	53	0	15.2	1.7	6.9
69	36	1	30	4.59	28
70	63	1	11.5	5.23	29.5
71	55	0	28.1	4.73	17.6
72	76	0	17.6	8.12	8.8
73	25	0	15.4	12.73	22.4
74	40	1	7	5.95	26
75	66	1	8.4	7.3	21.8
76	64	0	16.8	16.79	10.1
77	53	0	23.2	6.22	8.9
78	57	0	23.4	4.6	21.3
79	71	1	12.5	5.96	70.6
80	47	1	14	6.29	9.6
81	49	1	8.6	6.23	26
82	46	0	19.1	4.34	26
83	62	1	23.8	5.07	17.6
84	57	1	10.7	4.54	18.6
85	57	0	24.4	5.71	62.7
86	36	1	11	3.64	12.5
87	64	0	11.8	2.81	19.1
88	29	1	8.7	9.85	14.4
